# Supplementary material for: Regulation of functional groups on graphene quantum dots directs selective CO2 to CH4 conversion
Source: Nat Commun. 2021 Sep 6;12:5265. doi: 10.1038/s41467-021-25640-1 (PMC8421353; doi:10.1038/s41467-021-25640-1)
Supplement: Supplementary file 3 — Source Data [file 41467_2021_25640_MOESM3_ESM.xlsx]

## Sheet: Sheet1
	E (V vs. RHE)	CO FE	CH4 FE	C2H4 FE	C2H5OH FE	CH3COO- FE	HCOO- FE	H2 FE	j (mA cm-1)
p-GQD	-0.36189	0.2321	--	--	--	--	1.76382	40.45	-2.74133
	-0.45124	0.50885	--	--	--	5.50124	0.38298	38.6993	-5.49
	-0.57942	2.42033	--	--	--	5.634	2.97263	72.3138	-10.5967
	-0.70367	4.987	1.2234	--	--	5.69	2.89	67.321	-35.5333
	-0.78319	6.64255	4.27	--	--	5.71234	2.84873	65.2544	-66.8
	-0.88126	4.77805	26.2967	2.53757	0.86687	0.85754	1.53075	48.9272	-80.8
	-0.94783	6.43335	28.5575	0.33896	1.19662	0.88567	0.75642	42.6229	-125.733
	-0.9797	9.04591	31.5886	0.35775	1.39662	0.82672	0.71204	42.894	-147.7
p-GQD	-0.36042	1.61602	--	--	--	--	1.56382	45.32	-3.22167
	-0.46244	4.79911	--	--	--	4.50124	1.82976	50.5577	-8.10667
	-0.60839	8.24014	1.05058	--	--	4.934	2.56263	62.5531	-16.8
	-0.71532	8.04241	3.78548	--	--	5.329	3.01	69.3431	-30.3833
	-0.77319	6.82534	5.21973	--	--	6.01234	2.85	67.4344	-45.3333
	-0.88274	4.87117	20.0749	0.82718	0.94687	0.79754	1.44	50.5572	-88.15
	-0.9248	3.43569	26.7656	0.70746	1.29662	0.85567	0.89	41.6543	-118.1
	-0.97129	2.45499	24.6285	0.52068	0.99662	0.80672	0.51	39.5673	-152.2
p-GQD	-0.3421	1.56151					1.52454	42.32	-2.56833
	-0.4501	4.25194				4.995	1.25258	53.35	-6.51
	-0.60963	9.2182	0.38409			4.5958	2.51548	45.2515	-13.9633
	-0.72586	9.5656	6.92516			5.1876	2.3325	50.289	-36.2167
	-0.76313	9.95991	15.2875			5.5247	2.52487	65.525	-48.85
	-0.87327	8.97491	21.0806	0.8357	0.9224	3.331	3.14	40.2258	-85.7167
	-0.93877	6.53738	31.6797	0.71565	1.225	1.2254	1.5525	39.339	-106.716
	-0.99017	4.90986	28.9901	0.3489	0.989	0.85852	1.01	35.14	-150.383
o-GQD	-0.44525	2.08296			--	11.7715	3.8353	34.668	-3.3866
	-0.54393	3.6475			--	9.8362	3.88772	45.4034	-7.2133
	-0.6464	2.06847			6.29969	9.00167	3.0698	50.974	-14.5633
	-0.75786	1.4948			5.27713	5.88	2.6372	58.243	-29.08
	-0.78787	1.48			6.4379	3.48344	1.9461	54.9377	-43
	-0.82977	1.262			7.9486	2.37298	1.75671	53.865	-59.066
	-0.87114	1.1462			8.0576	2.3018	1.2699	54.7812	-82.1667
	-0.9216	1.3811			8.72198	1.5856	1.47	57.65	-109.333
	-0.988	1.17			6.977	1.5558	1.69366	61.319	-149.466
o-GQD	-0.43019	3.13657			0	8.583	3.252	24.1056	-2.73533
	-0.55365	6.38011			0.6491	8.04927	4.6504	42.2175	-6.81333
	-0.66647	5.4672			1.40099	3.0787	2.27641	54.3616	-15.03
	-0.73679	3.574			1.42135	1.38839	1.63948	65.5198	-29.98
	-0.79632	3.669			6.23631	1.1019	1.50807	63.0182	-48.3667
	-0.8609	2.17752			5.84909	0.6777	1.3551	70.32	-70.1333
	-0.90669	1.72692			6.63086	0.54644	1.2735	71.3929	-96.9333
	-0.97635	1.3132			7.0767	0.29368	0.32036	74.522	-124.133
	-1.02723	1.9422			4.0192	0.2322	0.43	63.4959	-153.133
o-GQD	-0.44511	2.8895			0	8.267	3.62488	32.9751	-2.08
	-0.54886	5.88471			1.014	7.69468	4.00271	50.5233	-6.51
	-0.66178	3.5489			1.00254	4.58821	2.84367	59.7479	-13.9633
	-0.7622	2.22051			1.56287	4.4682	1.73498	62.4869	-24.4
	-0.78151	3.0487			3.2584	3.22178	1.63715	62.9098	-48.85
	-0.83612	1.78752			5.5229	1.005	1.52248	60.5175	-68.3833
	-0.90014	1.5654			7.55176	0.95887	1.25124	62.3163	-85.7167
	-0.96258	1.3358			8.20312	0.69147	1.0054	58.8061	-106.717
	-0.99947	1.8457			5.2258	0.82483	1.0223	61.595	-130.383
r-GQD	-0.3233	4.9768	--	--	--	1.6221	0.60865	26.2748	-10.3433
	-0.4398	19.6553	--	--	--	1.37873	0.51733	39.2927	-11.64
	-0.52924	24.052	6.45117	1.27223	--	0.5451	0.20454	36.7118	-22.75
	-0.62028	23.2538	15.8808	2.40087	--	0.54274	0.20365	35.0507	-37.6333
	-0.69218	19.79	24.3582	2.86538	0.71482	0.29211	0.10961	32.5159	-59.9333
	-0.71209	15.645	33.5982	3.39131	1.73853	0.16325	0.06126	30.125	-87.1333
	-0.76485	7.59876	50.1571	3.32326	3.24471	0.0711	0.02668	27.6746	-184.667
	-0.83577	5.5986	59.6925	3.19241	3.11449	0.07129	0.02675	28.3364	-225.1
	-0.92355	3.22804	63.6745	2.28689	2.7295	0.05208	0.01954	29.2769	-294.133
	-0.94915	2.23035	49.2805	1.28942	3.72893	0.04556	0.0171	43.6045	-304.194
r-GQD	-0.31248	0	0	0	--	12.68	12.4594	32	-3.81
	-0.42282	3.843	0	0	--	3.2673	8.3325	27.6433	-7.87667
	-0.55259	15.0505	0	0	--	2.032	7.34514	43.793	-17.775
	-0.63137	27.1379	4.51032	0.471	--	1.564	5.22949	40.435	-29.8167
	-0.71549	29.718	22.1848	4.583	3.236	1.55	3.56442	26.83	-51.55
	-0.734	17.799	37.6662	6.3913	2.3651	0.656	3.01186	23.4865	-96.75
	-0.78303	11.807	49.6934	4.974	2.592	0.61	2.673	23.5755	-164.867
	-0.84693	7.3017	69.2276	4.882	2.84	0.534	2.55666	26.9265	-212.883
	-0.93099	4.38343	60.1642	1.1747	2.561	0.51	2.52399	30.487	-285.817
	-0.98775	3.0444	49.579	0.47	3.131	0.523	1.99653	45.277	-308
r-GQD	-0.27017	--	--	--	--	5.98704	2.35667	33	-4.162
	-0.43831	3.90482	--	--	--	1.56727	2.87667	28.018	-12.2257
	-0.5606	17.9655	--	--	--	1.225	1.44265	53.2901	-19.232
	-0.63042	26.375	6.93704	1.002	--	1.232	1.0027	42.7704	-35.258
	-0.73969	29.6333	29.3134	2.37141	0.95026	1.08773	0.39727	30.1269	-65.73
	-0.75133	16.328	42.3829	3.58021	1.06667	0.97615	0.34232	24.9399	-101.1
	-0.7839	11.2888	56.3536	2.91147	0.75738	0.47677	0.21385	23.9542	-165.57
	-0.85217	7.60639	62.9131	1.64161	2.31425	0.87341	0.40355	24.5218	-223.7
	-0.95083	8.07259	69.4395	1.55892	0.96755	0.12585	0.21265	30.8657	-285.47
	-1.01518	5.46612	62.2014	0.84358	0.589	0.221	0.221	33.3871	-312.9
ro-GQD	-0.32265	1.45874	--	--	--	1.45108	0.5444	34.4	-8.04333
	-0.4046	3.9089	--	--	--	1.55452	0.58329	14.3756	-12.67
	-0.4606	13.3965	--	--	--	0.60643	0.22754	43.1366	-18.0433
	-0.54102	20.461	--	--	--	0.34459	0.1293	40.0088	-31.7533
	-0.59486	25.863	4.36076	1.03555	--	0.21246	0.07972	34.0913	-51.5
	-0.63885	27.867	11.774	2.6615	0.813	0.15908	0.05969	28.6139	-73.3667
	-0.68998	25.0391	21.8412	4.0356	1.9471	0.12501	0.04691	23.718	-99.2
	-0.73253	18.6455	30.38	5.1246	3.11274	0.0982	0.03685	19.4375	-133.7
	-0.75785	12.531	41.0449	5.597	4.3671	0.0894	0.03355	17.0897	-179.467
	-0.80749	9.2438	49.5223	4.90498	4.018	0.06965	0.02613	18.119	-199
	-0.85309	5.59576	59.1175	3.89435	4.27802	0.05254	0.01971	18.5382	-249.933
	-0.91968	3.6064	71.732	2.6729	4.15097	0.05038	0.0189	20.6088	-275.1
	-0.96624	1.59721	51.497	1.40935	4.517	0.04316	0.0162	19.7679	-338
ro-GQD	-0.31806	8.223	0	0	--	--	--	40.9	-7.86
	-0.41564	11.42	0	0	--	--	--	44.3756	-11.82
	-0.47771	13.3892	0	0	--	--	--	41.136	-16.76
	-0.54396	17.6751	0.2762	0	--	0.84968	6.62314	39.0288	-27.1933
	-0.59268	22.3218	1.96349	0.4058	--	0.7691	5.88955	35.667	-43.4667
	-0.64369	25.4379	8.78834	1.99157	--	0.42668	4.2894	28.4525	-64.6667
	-0.67545	27.5115	16.8556	3.8075	1.23974	1.24488	7.0127	24.654	-86.4667
	-0.73377	22.6421	30.6582	7.19278	2.55881	1.16085	2.94069	21.7758	-120.833
	-0.76499	15.1218	42.509	7.47824	6.47271	1.95579	2.3066	18.989	-165.267
	-0.80457	10.355	50.3641	6.52875	3.65123	0.98144	0.79033	19.78	-198.667
	-0.83161	6.21708	58.6741	5.05673	4.97907	1.05579	0.73993	21.9982	-257.6
	-0.88964	4.02647	69.6504	3.45681	5.46115	0.90054	0.87009	19.4566	-307.033
	-0.94319	2.8328	68.8793	2.43095	4.13129	0.4718	0.59205	24.9996	-338.333
ro-GQD	-0.26248	0	0	0	--	--	1.3891	22.25	-9.25
	-0.40282	4.64303	0	0	--	--	1.96549	24.3303	-11.8857
	-0.55259	14.0505	0	0	--	0.33494	2.20939	36.6828	-17.5358
	-0.5927	29.1467	4.62784	0.47117	2.62064	1.08701	0.83957	38.4745	-29.9333
	-0.61079	26.6568	6.65687	1.05887	2.5514	1.09935	0.73548	35.258	-49.3756
	-0.6683	23.1885	11.587	2.36582	2.39287	1.11287	0.563	33.285	-81.5757
	-0.68714	21.2646	18.6557	4.052	2.33575	1.36124	0.444	32.578	-98.2857
	-0.70755	21.7188	25.8988	4.94066	2.39583	1.28465	0.34772	33.3532	-151.573
	-0.7489	18.9922	37.6662	7.91344	3.02178	1.54378	0.33583	25.1275	-169.697
	-0.7966	15.2847	45.52	7.2202	3.6998	1.858	0.331	22.21	-202.257
	-0.82801	12.4487	58.624	6.49458	4.4341	2.01553	0.34439	21.6824	-252.33
	-0.88693	8.14817	72.2276	5.882	2.63303	0.61152	0.45913	20.3523	-299.283
	-0.9418	4.38343	54.2335	2.45448	1.38537	0.35996	0.13201	20.0931	-333.57
GQD-NH2-L	-0.38533	2.89531	0	0	--	--	--	44.2543	-2.17467
	-0.48517	5.00701	0	0	--	--	5.735	41.1259	-5.77333
	-0.56444	7.80367	0	0	--	--	9.896	44.6303	-11.5267
	-0.64434	11.4927	1.40185	0	--	7.76457	15.5713	48.1394	-24.25
	-0.6985	12.8774	8.14375	0	--	3.51005	11.1969	43.1049	-40.7
	-0.77222	11.578	23.1708	1.6633	2.15583	1.10287	7.08067	34.1972	-76.5667
	-0.80184	9.94301	29.4524	2.3359	2.32303	0.9665	6.601	30.1703	-103.4
	-0.87034	8.06506	33.3319	2.67869	3.0241	0.75654	6.103	31.3493	-131.7
	-0.90925	5.51128	38.7608	2.24491	2.01235	0.66581	6.02946	30.1085	-168.233
	-0.95471	3.70393	45.9868	1.80879	1.65544	0.5	6.032	34.3685	-197.467
	-0.97167	2.30844	42.1907	0.84148	1.54312	0.4323	6.03601	38.9819	-259.2
	-0.99475	1.45255	34.7758	0.57315	1.41012	0.211	5.5053	51.4228	-293.967
GQD-NH2-L	-0.38909	5.69379	0	0	--	--	--	37.3913	-2.99233
	-0.50248	7.59928	0	0	--	--	4.735	50.4743	-8.35667
	-0.5905	7.95279	0	0	--	--	8.896	55.5834	-18.56
	-0.65575	9.4598	1.34345	0	--	7.56457	16.5713	56.7905	-31.97
	-0.70426	13.1158	7.89235	0	--	4.51005	10.8969	58.1486	-51.7
	-0.7657	16.0144	21.3358	0.61213	--	1.6223	9.581	53.9529	-79.2
	-0.79217	19.0725	27.7356	1.70448	2.35583	1.30287	8.58067	54.4173	-115
	-0.86668	15.8383	29.6719	2.80319	2.52303	0.7665	4.101	46.2619	-145.833
	-0.89995	13.8362	30.6416	4.42318	2.9241	0.65654	3.103	42.6491	-190.6
	-0.93605	11.4054	42.2631	5.61965	2.21235	0.57581	3.02946	38.4602	-231.2
	-0.96283	7.34027	54.345	5.86675	1.55544	0.4	4.032	32.8843	-288.167
	-0.97818	3.10123	34.2417	2.3475	1.24312	0.32296	4.23601	58.3546	-329.833
GQD-NH2-L	-0.39933	5.21453	--	--			--	46.475	-2.5835
	-0.48084	7.16206	--	--			5.235	42.588	-7.065
	-0.58599	9.16298	--	--			9.396	41.719	-15.0433
	-0.65915	12.7523	1.08617	--		8.51667	16.0713	40.2287	-29.1
	-0.70369	13.4334	7.84828	1.18661		4.51005	11.0469	43.1041	-51.2
	-0.74593	17.3344	22.14	2.46626	2.63466	1.8869	8.33084	37.0582	-73.8833
	-0.79803	16.4149	26.6546	3.09584	3.48496	1.70998	7.59084	33.265	-112.2
	-0.878	14.0733	33.1396	4.22891	3.22891	1.058	5.102	31.0858	-133.667
	-0.8874	11.6054	41.7915	4.18602	3.02176	1.0654	4.56623	32.402	-180.167
	-0.91263	7.50901	50.1116	4.50046	2.50071	0.84514	4.53073	33.2458	-213.333
	-0.95973	5.57677	50.2468	4.16749	2.16473	0.665	5.034	39.8192	-276.833
	-1.00652	6.48805	40.3394	3.17126	1.17158	0.3556	4.87065	41.4228	-315.9
GQD-NH2-H	-0.36995	1.7246	--	--	--	--	1.3891	5.62121	1.76533
	-0.48642	6.54	--	--	--	--	1.9654	34.351	4.03333
	-0.54915	16.6561	2.04158	--	--	0.3349	2.2093	41.193	8.34
	-0.62016	15.9325	13.383	--	2.62	1.087	0.8395	37.7358	19.1567
	-0.68873	13.143	24.4629	1.62685	2.395	1.2846	0.6477	37.3089	35.4
	-0.73524	11.0043	29.3576	1.53867	3.0217	1.5437	0.45913	32.3129	57
	-0.76507	8.75501	46.513	1.802	4.43409	2.015	0.3443	27.6634	79.3667
	-0.79441	6.65966	47.1887	2.14474	2.633	0.61152	0.33456	25.3421	105.8
	-0.8126	5.0406	49.743	2.23722	2.012	0.5524	0.33583	23.229	132.967
	-0.84145	3.75846	52.532	2.30478	1.5154	0.3599	0.16307	23.7974	158.333
	-0.88688	2.32005	61.5068	1.1694	1.412	0.32154	0.13256	26.421	220.367
	-0.92149	2.1212	65.1452	0.90441	1.3853	0.2122	0.13201	26.6774	251.033
	-0.94015	1.85675	69.782	0.827	1.012	0.12298	0.13121	27.939	282.533
	-0.98395	1.51806	54.8933	0.727	0.092	0.11232	0.13	33.35	322
GQD-NH2-H	-0.38102	2.3612	0	0	--	--	1.3784	0	1.58
	-0.50389	10.414	0	0	--	--	1.8725	35.0382	4.46333
	-0.5548	21.6015	0.313	0	--	0.2376	2.45672	38.8761	11.09
	-0.63901	31.37	9.69	1.3169	2.4564	1.22	0.70125	30.5151	23.19
	-0.69013	36.195	27.101	5.50163	2.56332	1.3416	0.56812	27.1648	38.6333
	-0.74119	24.5331	34.0271	5.08743	3.1128	1.443	0.34897	21.311	52.9333
	-0.78482	16.2404	40.938	4.7391	4.1211	2.0923	0.3112	19.821	73.7
	-0.81413	11.878	51.1626	4.35461	3.0067	0.0012	0.3234	22.3697	88.9333
	-0.83655	7.77913	55.097	2.8535	2.5654	0.34876	0.4276	24.33	115.567
	-0.86384	5.15308	56.777	1.7185	1.7803	0.12	0.2176	24.3409	157.833
	-0.90423	2.4935	61.479	0.7814	1.4598	0.44424	0.1544	25.1328	220.6
	-0.93294	1.4803	63.198	0.497	1.343	0.7852	0.12566	26.6527	253.967
	-0.965	1.3556	67.78	0.34	1.0002	0.498	0.11112	27.88	290.9
	-0.9935	1.2232	48.998	0.787	0.07	0.5632	0.111	32.6	312.44
GQD-NH2-H	-0.40282	3.843	0	0	--	--	3.3325	--	1.662
	-0.495	9.6358	0	--	--	--	3.021	43.793	4.552
	-0.55259	19.0505	0.32	--	--	2.032	3.78817	40.435	10.543
	-0.63137	29.1379	4.51032	0.471	2.135	1.564	2.29495	35.225	22.476
	-0.71549	37.18	25.1848	4.583	3.236	1.55	1.56442	26.83	37.69
	-0.7335	25.25	35.162	5.5528	3.6225	1.256	1.3259	23.31	56.5
	-0.784	17.799	39.6662	6.3913	3.3651	0.656	1.21186	23.4865	78.629
	-0.8059	12.84	49.6934	5.017	3.0025	0.662	1.0232	22.2321	97.682
	-0.83028	8.07	57.1954	3.974	2.592	0.61	1.173	23.5755	125.137
	-0.84693	7.3017	59.33	1.225	2.84	0.534	0.55666	23.9265	158.4
	-0.8999	4.3832	60.1642	1.037	2.4541	0.5224	0.5658	24.6682	223.41
	-0.93099	2.38343	65.684	1.1747	2.561	0.51	0.52399	26.487	253.19
	-0.9596	1.225	71.2276	0.668	1.1524	0.55	0.355	26.8885	295.52
	-0.98775	1.0444	49.579	0.47	0.558	0.523	0.49965	35.277	335.5
